# Supplementary material for: Molecular Dynamics Simulation on the Effect of Self-Resistance Electric Heating on Carbon Fiber Surface Chemical Properties and Fiber/PP Interfacial Behavior
Source: Polymers (Basel). 2022 Mar 5;14(5):1043. doi: 10.3390/polym14051043 (PMC8914934; doi:10.3390/polym14051043)
Supplement: Supplementary file 1 [file polymers-14-01043-s001.zip]

Archive with 1 entries (1 files):
- polymers-1551241-supplementary.pdf
